# Supplementary material for: Natural Compounds for the Treatment of Cutaneous Squamous Cell Carcinoma: A Systematic Review
Source: Int J Mol Sci. 2026 Jun 18;27(12):5531. doi: 10.3390/ijms27125531 (PMC13299194; doi:10.3390/ijms27125531)
Supplement: Supplementary file 1 [file ijms-27-05531-s001.zip]

Archive with 2 entries (2 files):
- Supplementary PRISMA_2020_checklist.pdf
- Supplementary Table S1.pdf
